# Supplementary material for: Use of a Real-Time Training Software (Laerdal QCPR®) Compared to Instructor-Based Feedback for High-Quality Chest Compressions Acquisition in Secondary School Students: A Randomized Trial
Source: PLoS One. 2017 Jan 5;12(1):e0169591. doi: 10.1371/journal.pone.0169591 (PMC5215847; doi:10.1371/journal.pone.0169591)
Supplement: S2 Appendix — (XLSX) [file pone.0169591.s002.xlsx]

## Sheet: Foglio1
		0 MALE			0 istr	TRAINING													ASSESSMENT												SUBJECTIVE EXPERIENCE
		1 FEMALE			1 qcpr																									PASSED	(1-5 Likert scale)
CODE	AGE	SEX	WEIGHT	HEIGHT	GROUP	QCPR score	Compression score	Percentage of time	Mean no flow time	correct hand position	n.compressions	Mean depth	full released	Deep	adeguate rate	Mean rate	N. OF REPEATED SESSION	ISTRUCTOR'S JUDGEMENT	QCPR score.p	Compression score.p	Percentage of time .p	Mean no flow time.p	correct hand position.p	n.compressions.p	Mean depth.p	full released.p	Deep .p	adeguate rate.p	Mean rate .p	0:NO; 1: YES	FEELING	ENJOING
1	17	0			1	98	98	100	0	100	114	61	54	100	90	114	1
2	17	0	60	172	0												1	1	86	86	99	1	100	241	52	96	64	29	122	1	4	4
3	18	1	52	165	1	96	95	89	0	100	102	55	75	99	78	101	1		11	11	98	2	100	114	39	28	1	0	58	0	4	3
4	18	1	56	163	0												1	0	6	6	100	0	100	234	28	96	0	90	117	1	4	4
5	18	1	49	160	0												1	0	27	27	100	0	100	206	37	95	0	72	103	1	4	3
6	17	0	68	183	0	90	90	100	0	100	103	53	19	79	77	102	1		0	0	100	0	100	144	58	70	100	0	72	0	4	3
7	19	1	50	170	0												1	1	2	2	100	0	100	247	30	19	0	13	124	1	3	3
8	18	0			1	96	96	100	0	100	112	51	46	77	98	114	1
9	18	1	49	160	0												1	1	51	51	99	1	100	153	49	0	33	0	77	0	3	3
10	18	0	68	182	1	85	88	95	2	100	104	53	2	88	98	108	1		97	97	100	0	100	242	53	62	96	48	121	1	5	4
11	18	1	54	167	0												1	0	55	55	100	0	100	233	42	97	6	94	116	1	4	4
12	18	0	70	180	1	74	74	100	0	100	111	47	5	31	81	111	1		99	99	100	0	100	241	57	85	98	52	120	1	4	3
13	18	0	60	176	1	98	98	100	0	100	113	53	99	93	86	112	1		90	90	100	0	100	256	52	97	78	11	127	1	4	4
14	18	0	78	177	0												1	1	67	67	100	0	100	64	45	94	16	78	104	0	4	4
15	18	0	78	174	0												1	0	98	98	100	0	100	211	60	7	100	97	105	1	5	4
16	19	0	70	170	1	67	67	100	0	100	113	55	0	100	89	115	1		70	70	100	0	100	253	46	3	27	58	119	0	3	3
17	18	0	73	175	0												1	0	92	92	100	0	99	300	52	21	80	28	96	1	3	4
18	18	0			1	89	92	96	2	100	111	49	76	49	94	114	1
19	18	0	74	173	1	96	96	100	0	100	109	61	17	100	98	109	1		88	88	100	0	100	179	59	96	100	1	89	1	5	3
20	16	1	50	172	0												2	1	4	4	100	0	100	238	25	68	1	70	119	1	3	3
21	17	1	58	170	0												1	0	60	60	100	0	100	175	47	10	29	0	86	0	3	3
22	17	0	65	174	1	87	87	100	0	100	100	51	5	78	63	100	1		69	69	100	0	100	162	51	99	66	0	81	0	3	3
23	17	0	85	176	0												1	0	81	81	100	0	100	192	61	3	100	23	97	1	3	3
24	17	0	80	188	1	100	100	100	0	100	112	58	76	100	97	112	1		0	0	100	0	1	185	60	8	99	2	92	1	4	3
25	17	1	52	162	0												1	0	64	64	100	0	100	235	45	1	0	88	117	1	4	3
26	17	0	70	183	1	98	98	100	0	100	103	53	67	89	100	107	1		97	97	100	0	100	204	52	52	85	70	102	1	5	3
27	17	0	75	186	1	98	99	98	1	100	11	56	86	100	95	111	1		98	98	100	0	100	206	55	92	100	92	103	1	4	3
28	17	0	68	178	1	81	81	100	0	73	106	50	100	65	93	106	1		6	6	100	0	14	235	56	21	100	52	118	1	4	4
29	17	0	72	179	0												1	0	99	99	100	0	100	205	61	88	100	78	103	1	4	2
30	18	0			1												1	0
31	16	1	56	170	1	84	84	100	0	100	115	48	41	31	92	111	1		98	98	100	0	10	214	56	7	100	100	107	1	4	5
32	16	1	46	152	0												1	0	68	68	99	0	100	274	56	48	100	0	138	1	3	3
33	17	1			0												1	0
34	17	0	60	175	1	99	99	100	0	100	110	51	100	85	100	110	1		18	18	100	0	33	198	45	100	11	32	99	1	4	5
35	18	1	67	165	0												1	0	40	40	99	1	100	251	60	0	100	7	126	1	3	2
36	18	1	58	155	1	93	93	100	0	100	117	57	22	97	77	116	1		66	66	100	0	95	262	54	2	93	40	121	1	5	4
37	18	0			1	83	83	100	0	100	101	53	5	79	70	102	1
38	19	0	68	190	0												1	1	94	94	99	1	100	255	57	6	100	58	119	1	3	2
39	18	0	65	175	1	98	98	100	0	100	100	54	43	99	68	100	1		100	100	100	0	100	364	54	74	99	99	112	1	4	3
40	18	0	63	178	1	65	65	100	0	100	106	50	0	64	92	106	1		98	98	100	0	100	211	60	7	100	97	105	1	4	3
41	18	1	54	163	0												1	0	72	72	100	0	100	316	49	81	44	1	135	1	4	4
42	19	0	75	190	0												1	0	74	74	100	0	100	255	45	92	7	85	103	1	5	5
43	19	1	98	163	0												1	1	22	22	100	0	100	234	45	0	0	67	101	0	4	3
44	18	1	49	160	1	86	86	100	0	100	130	48	4	21	89	115	1		77	77	100	0	100	267	49	0	47	28	122	1	5	4
45	18	0	55	172	0												1	0	0	0	100	0	1	342	50	87	49	9	126	1	4	3
46	19	0	65	185	0												1	0	55	55	100	0	60	342	59	3	100	73	117	1	4	2
47	18	0	72	179	1	84	84	100	0	100	114	48	10	30	88	114	2		11	11	100	0	100	432	59	0	100	0	159	0	4	3
48	18	0	64	180	1	92	92	100	0	100	104	59	8	100	82	103	2		82	82	100	0	100	394	56	67	100	0	132	1	5	2
49	18	0	64	180	1	99	99	100	0	100	101	59	57	100	75	100	2		100	100	100	0	100	209	57	62	100	96	104	1	5	3
50	19	0	70	180	0												1	0	15	15	100	0	100	369	53	0	95	0	158	0	4	2
51	19	1	64	167	0												1	1	3	3	100	0	100	469	48	0	17	0	149	0	5	4
52	18	1	47	167	1	87	88	98	1	100	105	49	56	50	79	105	1		92	92	100	0	100	486	52	97	67	8	125	1	4	4
53	17	0	64	172	0												1	1	28	28	99	1	100	304	57	57	91	0	156	1	4	3
54	18	0	80	185	1	98	98	100	0	100	115	57	43	99	88	115	1		98	98	100	0	100	23	62	77	100	99	111	1	5	4
55	17	0	76	174	0												2	1	3	3	100	0	100	300	58	0	100	1	151	1	4	4
56	19	0	58	178	1	99	99	100	0	100	107	57	99	99	92	106	1		86	86	100	0	100	262	61	99	100	0	131	1	5	5
57	17	0	70	182	0												1	0	77	77	100	0	100	269	60	15	100	0	135	1	5	5
58	18	1	71	175	0												1	0	10	10	100	0	100	310	61	0	99	0	157	1	3	3
59	18	0	80	185	1	88	90	97	2	100	95	57	14	99	49	98	2		95	96	99	1	100	256	56	70	98	68	100	1	3	3
60	18	0	73	172	1	97	97	100	0	100	102	55	72	94	76	103	1		90	90	100	0	100	25	56	74	93	10	127	1	4	3
61	18	0	58	175	0												1	0	90	90	100	0	100	254	54	21	87	0	128	1	3	3
62	18	1			1	95	95	100	0	100	106	53	22	87	80	105	1
63	18	0	58	177	0												1	0	98	98	100	0	100	205	59	100	100	28	122	1	5	3
64	19	1	50	156	1	91	93	96	2	100	104	50	81	61	88	106	1		55	55	100	0	100	147	44	98	17	3	88	0	3	3
65	18	0	95	180	0												1	0	76	76	100	0	100	254	60	7	100	0	136	1	4	3
66	17	0	59	172	1	98	98	100	0	100	113	60	100	100	96	113	1		98	98	100	0	100	203	60	100	100	39	121	1	5	5
67	18	0	60	176	0												1	1	23	23	100	0	100	301	47	33	23	0	157	0	5	4
68	17	0	68	188	1	98	98	100	0	98	118	61	100	100	67	118	1		95	95	100	0	97	224	60	100	100	30	123	1	4	4
69	18	0	73	180	0												1	0	89	89	100	0	100	215	57	72	100	1	129	1	4	3
70	19	0			1	99	99	100	0	100	106	56	53	99	91	111	1
71	18	1	56	165	1	96	98	97	1	100	111	56	99	98	96	110	1		45	45	100	0	93	197	41	97	10	86	117	0	4	4
72	18	0	62	178	0												1	0	98	98	100	0	100	188	54	100	98	97	112	1	5	3
73	17	1			0												2	1
74	18	1	65	165	1	79	79	100	0	100	119	48	44	37	65	119	1	1	58	58	100	0	100	212	44	99	27	9	127	0	4	3
75	19	0	62	175	1	92	98	94	3	100	110	53	98	90	92	115	1		100	100	100	0	100	191	54	54	98	97	114	1	5	3
76	17	0	60	172	0												1	0	72	72	100	0	100	229	55	22	94	1	137	1	4	3
77	19	0	110	180	0												1	0	87	87	100	0	100	216	56	24	100	0	129	1	4	4
78	19	0	65	175	1	100	100	100	0	100	111	62	100	100	100	111	1		97	97	100	0	100	205	60	100	100	21	121	1	5	3
79	18	0	68	173	0												1	1	93	93	100	0	100	211	59	98	100	8	126	1	5	4
80	19	0	57	173	1	99	99	100	0	100	118	57	78	100	75	118	1		97	97	100	0	100	206	58	100	100	19	123	1	4	3
81	19	0			1	98	98	100	0	100	113	60	45	100	88	113	1
82	18	1	61	168	0												1	0	55	55	100	0	100	236	47	97	14	0	141	1	4	4
83	18	0			0													1	0
84	19	0	80	180	1	97	97	100	0	100	116	62	41	99	93	116	1		97	97	100	0	100	206	58	100	10	19	123	1	4	4
85	19	1	45	160	0												1	1	99	99	100	0	100	188	52	89	93	98	112	1	5	3
86	19	1	45	160	1	99	99	100	0	100	111	53	100	93	96	110	1		99	99	100	0	100	186	54	100	93	99	111	1	5	4
87	16	0	60	173	1	86	86	100	0	78	99	54	100	91	48	99	1		85	85	100	0	100	352	49	100	33	4	126	1	4	4
88	16	1	48	160	1	80	80	100	0	100	113	48	99	44	52	114	1		8	8	100	0	100	209	31	89	0	87	105	0	4	3
89	16	1	45	165	0												1	0	80	80	100	0	100	262	61	86	100	16	131	1	5	4
90	16	0	62	175	0												1	1	54	54	100	0	100	269	61	14	100	0	134	1	4	4
91	16	0	60	185	0												1	1	13	13	100	0	100	305	53	1	90	0	153	1	4	5
92	17	0			1	97	97	100	0	100	114	54	93	95	92	114
93	17	1	62	162	0												1	1	77	77	100	0	100	240	46	5	32	21	122	1	3	3
94	16	0			1	94	94	100	0	100	112	52	78	78	76	111	1		96	96	100	0	100	198	53	5	91	46	99	1	4	3
95	16	1	50	153	1	74	74	100	0	100	108	45	100	18	98	108	1		81	81	95	5	100	225	49	99	52	62	118	1	3	4
96	17	0	60	180	1	99	99	100	0	100	109	53	98	99	93	108	1		92	92	100	0	100	228	50	29	61	100	114	1	4	4
97	15	1	50	175	0												1	1	75	75	100	0	100	187	47	92	26	11	93	1	3	3
98	16	0	79	183	0												1	1	57	57	100	0	100	271	60	3	100	0	135	1	4	4
99	17	0	67	173	0												1	0	95	98	97	1	100	185	58	65	99	97	112	1	4	3
100	16	0	63	174	1	97	97	100	0	100	115	51	70	74	93	114	1		76	76	100	0	100	270	61	30	100	0	135	1	4	3
101	16	0	78	177	1	98	98	100	0	100	99	55	22	95	100	106	1		99	99	100	0	100	223	60	56	100	100	111	1	4	2
102	17	0	55	175	0												1	0	23	23	100	0	100	247	49	0	45	14	125	1	4	1
103	16	0	60	175	1	65	65	100	0	100	104	43	99	0	92	104	1		81	81	100	0	100	242	48	3	31	46	121	1	3	3
104	16	1	64	168	0												1	1	46	46	100	0	100	293	50	32	67	0	147	1	4	4
105	16	1	57	162	1	63	63	100	0	100	124	44	95	21	28	124	1		0	0	100	0	1	261	53	99	72	19	132	1	3	4
106	17	0			0												2	1
107	16	0			0												1	0	91	91	100	0	100	211	51	100	72	3	126	1	4	3
108	17	0			1	95	96	98	1	100	107	58	77	98	96	107	1		99	99	100	0	100	196	59	69	100	76	117	1	5	4
109	17	1	52	170	0												1	1	89	89	100	0	100	207	51	100	60	11	123	1	4	4
110	17	0	75	173	0												1	1	66	66	100	0	100	204	46	1	12	31	122	1	4	3
111	17	1	60	165	1	95	95	100	0	100	112	51	82	71	97	112	1		73	73	100	0	100	168	45	93	8	55	99	1	4	3
112	17	0	70	172	1	98	98	100	0	100	114	52	95	83	89	114	1		96	96	100	0	100	207	55	28	98	9	124	1	4	3
113	17	0	65	187	1	96	96	100	0	100	117	52	100	72	79	117	1		98	98	100	0	100	203	55	100	98	39	121	1	5	3
114	17	0	71	181	1	98	98	100	0	100	113	53	99	93	86	112	1		94	94	100	0	100	211	53	56	96	6	126	1	5	3
115	17	0	61	175	0												1	0	67	67	100	0	100	232	55	14	98	0	139	1	4	3
116	16	1	43	155	0												1	1	54	54	99	1	100	237	53	52	92	0	142	1	4	5
117	17	1	46	155	1	98	98	100	0	100	105	52	100	92	97	111	1		95	95	100	0	100	190	50	100	49	94	114	1	4	3
118	16	0	62	184	1	98	98	100	0	100	116	54	27	94	86	116	1		83	83	100	0	100	190	47	83	24	98	114	1	4	3
119	17	0	62	172	0												1	0	24	24	100	0	100	241	44	1	7	0	142	0	5	4
120	17	0			0												1	0
121	17	1	50	169	0												1	0	71	72	98	2	100	217	46	100	10	3	127	1	4	4
122	17	0	60	165	1	84	86	96	2	100	121	48	26	38	79	117	1		67	67	100	0	100	204	44	56	6	37	121	1	5	4
123	16	0	75	178	0												2	1	8	8	100	0	100	238	60	0	100	62	119	0	5	3
124	17	0			0												1	0
125	17	0	75	186	1	97	97	100	0	98	120	59	64	100	55	120	2		41	41	100	0	100	251	56	0	95	9	125	1	4	3
126	17	1	53	165	0												1	0	98	98	100	0	100	217	61	88	100	98	108	1	5	4
127	17	0			1	97	98	97	1	100	114	54	93	95	85	116	1
128	17	0	70	172	0												1	0	49	49	100	0	100	271	56	0	99	0	136	1	5	3
129	17	0	68	174	1	94	94	100	0	100	103	50	54	51	81	107	1		96	96	100	0	100	234	53	12	100	78	117	1	3	3
130	17	0	60	170	1	91	91	100	0	100	117	50	92	50	75	117	1		96	96	100	0	100	216	56	3	94	100	108	1	5	3
131	17	0	71	175	1	98	98	100	0	97	114	60	100	100	96	114	1		0	0	100	0	0	233	61	99	100	93	117	1	4	3
132	16	0	63	182	1	98	99	98	1	100	111	58	97	99	95	113	1		90	90	100	0	100	254	60	9	100	0	127	1	4	3
133	17	0	49	157	0												1	0	89	89	100	0	100	259	55	81	96	0	129	1	5	3
134	17	1	58	165	0												1	1	58	58	100	0	100	250	50	0	68	16	126	1	4	5
135	18	0	63	170	1	82	82	100	0	100	113	46	100	12	99	114	1		97	97	100	0	100	224	52	72	80	98	112	1	4	1
136	17	0	80	180	0												2	1	47	47	100	0	100	236	46	0	31	82	118	1	3	3
137	17	0	84	185	1	98	98	100	0	100	104	53	100	94	97	104	1		82	82	100	0	100	173	56	62	100	0	87	1	4	3
138	17	0	67	183	0												1	0	84	84	100	0	100	250	60	4	100	6	125	1	5	3
139	17	0			1	90	92	97	2	100	118	50	75	53	55	120	1
140	16	1			0												1	1
141	17	0	79	188	0												1	0	92	92	99	1	100	209	58	100	99	10	125	1	4	3
142	17	0	59	174	1	97	97	100	0	100	103	52	91	89	91	103	1		55	55	100	0	100	211	43	13	0	4	126	1	4	2
143	17	1	60	170	0												1	1	78	78	100	0	100	223	50	62	54	2	131	1	3	3
144	17	1			1	98	98	100	0	100	103	51	94	80	94	103	1

## Sheet: Foglio2
			conoscenza manovre salvavita					come ti sei sentito durante la prove					quanto ti sei divertito					rifaresti questa esperienza					vorresti manovre inscegnate a scuola					sitema qcpr migliore
codice	peso	altezza	1	2	3	4	5	1	2	3	4	5	1	2	3	4	5	1	2	3	4	5	1	2	3	4	5	si	no
1																																	0 no
2																																	1 si
3
4
5
6
7
8
9
10
11
12
13
14
15
16
17
18
19
20
21
22
23
24
25
26
27
28
29
30
31
32
33
34
35
36
37
38
39
40
41
42
43
44
45
46
47
48
49
50
51
52
53
54
55
56
57
58
59
60
61
62
63
64
65
66
67
68
69
70
71
72
73
74
75
76
77
78
79
80
81
82
83
84
85
86
87
88
89
90
91
92
93
94
95
96
97
98
99
100
101
102
103
104
105
106
107
108
109
110
111
112
113
114
115
116
117
118
119
120
121
122
123
124
125
126
127
128
129
130
131
132
133
134
135
136
137
138
139
140
141
142
143
144
